# Supplementary material for: Evolution of the Ainu Language in Space and Time
Source: PLoS One. 2013 Apr 26;8(4):e62243. doi: 10.1371/journal.pone.0062243 (PMC3637396; doi:10.1371/journal.pone.0062243)
Supplement: Analysis S1 — NEXUS and BEAST input files for full details of the analysis. (ZIP) [file pone.0062243.s005.zip]

Archive with 7 entries (6 files):
- Ainu.nex
- __MACOSX/
- __MACOSX/._Ainu.nex
- Ainu_UCLD_GRRW_SDollo.xml
- __MACOSX/._Ainu_UCLD_GRRW_SDollo.xml
- Umi.kml
- __MACOSX/._Umi.kml
