# Supplementary material for: Evolution of the Ainu Language in Space and Time
Source: PLoS One. 2013 Apr 26;8(4):e62243. doi: 10.1371/journal.pone.0062243 (PMC3637396; doi:10.1371/journal.pone.0062243)
Supplement: Analysis S1 — NEXUS and BEAST input files for full details of the analysis. (ZIP) [file pone.0062243.s005.zip › Ainu.nex]

#nexus
BEGIN DATA;
DIMENSIONS ntax=19 nchar=350;
FORMAT
	datatype=standard
	symbols="01"
	missing=?
	gap=-
	interleave=NO
;
MATRIX

Yakumo		10011101001010100010011111011111111101110100101011111101111111110110010010101010110000111111101110100100001110110111010100110011110010101100111110011111011111011010010010010100101001011111101111110100110000000110111010100111110001000111110001000100001111011111111111111001111101100111111010010001001001010101011010000101001001101100101111010000101001
Oshamambe	100111010010??1000100111110101111011011101001010111111011111111101010100101010101010001111111011101001000011011101110101001100111100101011001111???111110111110101100100100101001010010111111011111101001100000001101010101001111010010001111100010001000011110111111111111110011111001001111110100100010010010101010???10000101001000101100101111010000101001
Horobetsu	10011101001110100010011111010111101101110100101011111101111111110101010010101010100100111111101110100100001110110111010100101011110010101100111101011111011111011010010010010100101001111111101111110100101000000110110101010111111001000111111001000010001111011111111111111001111100100111111010010001001001110111010010000100101001101100101111011000011001
Hiratori	10011100100110100010011111011111101101110100101011111101111111110110010010101010101000111111101110100100001110110111010100101011110010101100111110111111011111011010010001010010101001111111101111110100110000000110010101001111111001000111101001000011001111011111111111111001111100100111111110010001001001110011000110000101101001101100101111010000011001
Nukkibetsu	10011100100110100010011111010111101101110100??1011111101111111110110010010101010101000111111101110100100001110110111010100101011110010101100111????111110111110101100100010100101010001111111011111101001001000001100101100011111010010001111010010000100011110111111111111110011111001001111110100????1001001010010100110000101001000101100011111010000011001
Niikappu	10011100100110100010011111010111101101110100101011111101111111110110010010101010101000111111101110100100001101110111010100101011110010101100111110011111011111011010010001010010??100011111110111111010010001000011010010100111111000100011110100100001000111101111111111111100111110010011111101001000???100101001010011000010010100???1100101111010000011001
Samani		100111010010011000100111110101111011011101001010111110111111111101010100101010101100001111111011011000100011011101110101001001111010101011001111100111110111?10110100100100011000110010111111011111101001000010001101001100101111001010001111001010001000011110111111111111110011111001001111110100100010001010100110???01000101000101101100101111010000011001
Obihiro		10011101001010100010011111010111101101110100101011111101111111110110010010100110110000111111101101100001001110110111010100100111101110101100111110111111011111011010010010001100011001111111011111110100100001000110101001010111101000100111100101000010001111011111111111111001111010100111111010010001000100110111010101100101001001101100101111010100011001
Kushiro		10011101001010100010011111010111101101110100101011111101111111110101010010011010110000111111101101100001001110110111010100100111110110101100111????111110111110110100100100011000110010111110111111101001000010001101001010101111????00101111001010000100011110111111111111110011110101001111110100100010001001100110???00010??1001001101100101111010000011001
Bihoro		10011101001010100010011111010111101101110100100111111101111111110111010010101001110000111111101110100001001110110111010010100111101010101010111110111111011111011010010010001100001001011111011111110100100001100110101001010111110000011111100101000010001111011111111111111001111010100111111010010001000100110011010111000101001001101100101111010000011001
Asahikawa	10011??10010101000100111110111111011011101001010111111011111111101110100101010101100001111111011101001010011101101110101001001111101101011001111100111110111110110??????1001010010???11111111011111101001????????110100101010111101000001111101100100000101111011111111111111001111101000111111010001001000101010011000100110101001001001100101110110000011001
Nayoro		100111010010101000100111110111111011011101000110111111011111111111100100101010011100001111111011101001000011101101110101001001111100011011001111???11111011111010110010010010100111001111111111111110100101000000110010101011111110000001111100100100000101111111111111111111001111010100111111110001101000101110111000100100101001001001100101111010100011001
Soya		01011??10011101000100111110101111011011101101010111111011111111011100100101010011100001111111011100101000011101011110100011001111101111111001111100111110111110101??????1000110010100101111110111111010010000001011001011001011111000001011110010100010000111011111111111111100111110????111110111001100100100110011010100100101001001101010101111000010011001
Ochiho		00111??0010101010010011110101111101111101010101011111101111111101110001010101010101000111111011110100000101101101111010001101011110001011001111?1001111101111101010100100011000110010101111110111110101010000000111001101001011110001000111110010?????????1110111111111111111001111100011111110110000010100010101011010000001010010010011010101111000001010101
Tarantomari	00111010010110011011111110101111101101101110101111111101111111101110101010101011100010111111011110100000011101101110101001101011100101011001111110011111011110111001001000110001100101011111101111101001100000001110010101010111100010001111100100010000011110111111111111110101111100010111110101000010100010101011010000001010011001001011101111000010011001
Maoka		01111010010101010011011110101111101111101011101111111101111111101110001010101010100010111111011110001000101101101111010001101011100101011001111110011111011111111101001000110001100101011111101111101001100000001110010101010111100010001111100010010000011110111111111111110011111101010111110101000010100100101011010000001010011001101011101111000001011001
Shiraura	11011010010101010010011110101111101011101010100111111101111111101100101001101010100010111111011110100000101101101111010001101011110001011001111110011111011111011001001000110001100101011111101111101001100000001110010110010111100010001111100010010000011110111111111111111001111100001111110110000100010100101011010000001010011001001010101111001000010101
Raichishka	10111010010101010111111110101111101011101110101011111101111111101110101001101001100010111111011110100000101101101111010001101011110001011001111110011111011111011001101100110001100111011111101111101001100000001101010101010111100010001111100010001100001110111111111111110011111100010111110100100010010010101011010000001010011001101010101111001000010101
Nairo		11111010010101010010111110101111101011101010101111111101111111101110100110101010100001111111011110100000101101101111010100101011110001011001111110011110111111011001001000110001100101011111101111101001100000001110010101010111100010001111100010010000011110111111111111111001111101000111110110000010100010101011010000001010011001001010101111000001010011
;
END;
