# Supplementary material for: Evolution of the Ainu Language in Space and Time
Source: PLoS One. 2013 Apr 26;8(4):e62243. doi: 10.1371/journal.pone.0062243 (PMC3637396; doi:10.1371/journal.pone.0062243)
Supplement: Analysis S1 — NEXUS and BEAST input files for full details of the analysis. (ZIP) [file pone.0062243.s005.zip › Umi.kml]

<?xml version="1.0" encoding="UTF-8"?>
<kml xmlns="http://earth.google.com/kml/2.2">
	<polygon id="SeaOfOkhotsk"  fillValue="0.5">
		<coordinates>
            50.07353917,140.6640661,0
            50.06540059,140.6635959,0
            50.05992554,140.6595308,0
            50.05654806,140.6428141,0
            50.04328653,140.6325984,0
            50.04383945,140.6228481,0
            50.02160257,140.545365,0
            50.00362134,140.5007113,0
            49.99473821,140.4859294,0
            49.98276404,140.472901,0
            49.97237128,140.4727419,0
            49.96145374,140.4694031,0
            49.94511429,140.4646785,0
            49.92166481,140.4429304,0
            49.8958678,140.4359117,0
            49.88162737,140.4005721,0
            49.85195161,140.4189582,0
            49.80882927,140.4563861,0
            49.79040833,140.4915488,0
            49.78843172,140.5314034,0
            49.75748175,140.5232088,0
            49.74385733,140.5276669,0
            49.71175007,140.4983385,0
            49.5653052,140.5550579,0
            49.49933144,140.514708,0
            49.46868072,140.4708986,0
            49.40730679,140.4311097,0
            49.37581286,140.4427874,0
            49.34550854,140.4189315,0
            49.31987695,140.4198848,0
            49.30461691,140.4335778,0
            49.29443797,140.4265311,0
            49.2914632,140.399101,0
            49.28268912,140.3850039,0
            49.2612588,140.3844869,0
            49.24398655,140.3759582,0
            49.24949846,140.3468765,0
            49.20629268,140.3223368,0
            49.19658426,140.3554766,0
            49.17076782,140.3485877,0
            49.13851874,140.3668504,0
            49.11752152,140.3388608,0
            49.10198535,140.3542942,0
            49.08991747,140.3508386,0
            49.0896355,140.2854304,0
            49.04581619,140.3315768,0
            48.97309443,140.2404727,0
            49.02708589,140.3388564,0
            48.97826885,140.3929346,0
            48.95709403,140.3649818,0
            48.92048125,140.3703065,0
            48.87315678,140.3056993,0
            48.84374012,140.2405181,0
            48.80449924,140.2418504,0
            48.76338188,140.1965042,0
            48.73568954,140.2046612,0
            48.69353602,140.1852532,0
            48.57307331,140.1948017,0
            48.55256924,140.1745886,0
            48.51582918,140.1924383,0
            48.43980515,140.1768976,0
            48.39493202,140.0902909,0
            48.32623125,140.0513996,0
            48.29596547,139.9389092,0
            48.15109802,139.7278385,0
            48.05672142,139.6562118,0
            48.00669269,139.5685685,0
            47.96417812,139.5384383,0
            47.92740955,139.427247,0
            47.86189888,139.3522166,0
            47.82042378,139.3083398,0
            47.80570288,139.2769638,0
            47.74754666,139.2524103,0
            47.72196832,139.2261598,0
            47.68584789,139.2120433,0
            47.65468567,139.2091724,0
            47.63412288,139.176042,0
            47.56773384,139.1270658,0
            47.5301653,139.113171,0
            47.48883609,139.0743773,0
            47.40036012,139.063773,0
            47.36771301,139.0040025,0
            47.30892006,139.00315,0
            47.30679893,138.9301533,0
            47.2931309,138.8854809,0
            47.26704679,138.8415212,0
            47.12872496,138.7187654,0
            47.078014,138.6313789,0
            47.03001904,138.5825409,0
            46.95418076,138.5357728,0
            46.93173182,138.5124445,0
            46.86165435,138.501638,0
            46.82894332,138.4637131,0
            46.79796554,138.4232852,0
            46.77220279,138.4099648,0
            46.75891302,138.3923425,0
            46.70307482,138.3728981,0
            46.6886465,138.3555032,0
            46.65883506,138.3575342,0
            46.62742817,138.3464314,0
            46.59834189,138.3687739,0
            46.5795494,138.3567543,0
            46.53668942,138.3465268,0
            46.4998467,138.2790171,0
            46.48799273,138.2364539,0
            46.46551385,138.2181426,0
            46.45431148,138.1938787,0
            46.42832756,138.1742799,0
            46.40385502,138.1645021,0
            46.3441257,138.1325502,0
            46.29969812,138.1109858,0
            46.27301029,138.1048528,0
            46.23893361,138.1158737,0
            46.20893893,138.0816995,0
            46.16135781,138.0390105,0
            46.16304185,138.0205495,0
            46.11171846,137.9733723,0
            46.10031302,137.9461241,0
            46.07233299,137.936816,0
            46.03332607,137.8934929,0
            45.95227883,137.789409,0
            45.94135542,137.7754972,0
            45.87208555,137.7384392,0
            45.84844957,137.6942759,0
            45.82231059,137.7014546,0
            45.79985467,137.686862,0
            45.77509683,137.6560137,0
            45.74762398,137.6039709,0
            45.71066317,137.5446001,0
            45.66837845,137.4957202,0
            45.65946003,137.4488575,0
            45.60632611,137.3632953,0
            45.53279472,137.3109374,0
            45.51396686,137.3011962,0
            45.50851911,137.2820286,0
            45.47399231,137.2557327,0
            45.45924638,137.2096048,0
            45.4179877,137.1872561,0
            45.41015313,137.1667192,0
            45.37612854,137.1535383,0
            45.3620601,137.0976467,0
            45.34122218,137.0532083,0
            45.31899708,137.0209472,0
            45.30327402,137.0044426,0
            45.29661297,136.9854701,0
            45.25805177,136.948331,0
            45.22617573,136.8599782,0
            45.19136399,136.8063124,0
            45.08627671,136.7728781,0
            45.03720438,136.6883452,0
            45.01962093,136.6364845,0
            44.94175911,136.5535405,0
            44.92073227,136.5703295,0
            44.89748949,136.5435414,0
            44.88636931,136.5041233,0
            44.84538637,136.4938179,0
            44.81622795,136.4401566,0
            44.77207528,136.4577362,0
            44.76814751,136.427369,0
            44.799813,136.3737731,0
            44.7183053,136.3386673,0
            44.70375331,136.2911571,0
            44.65531817,136.2252594,0
            44.62922403,136.2103207,0
            44.58376559,136.2411593,0
            44.56723015,136.1913139,0
            44.52387118,136.1976911,0
            44.48231244,136.132945,0
            44.45907428,136.0678529,0
            44.44124501,136.0376296,0
            44.44998215,136.0092709,0
            44.43066949,135.99372,0
            44.42759985,135.9602448,0
            44.40348022,135.8824521,0
            44.35586705,135.8363863,0
            44.32247788,135.8369365,0
            44.26271794,135.8019568,0
            44.23870647,135.7291234,0
            44.19050286,135.6960705,0
            44.16933832,135.6519278,0
            44.12765271,135.6632104,0
            44.0954243,135.6445115,0
            44.02728406,135.6397515,0
            44.030587,135.6185725,0
            44.01427566,135.5964902,0
            44.01843257,135.5704111,0
            44.0013297,135.5356608,0
            43.9086666,135.5449433,0
            43.74949583,135.6456646,0
            43.66968519,135.7382916,0
            43.62651725,135.782066,0
            43.5935869,135.8378426,0
            43.56783345,135.8665548,0
            43.56052592,135.8933233,0
            43.52648988,135.9358416,0
            43.48415888,135.9921344,0
            43.41142153,136.141981,0
            43.38003543,136.222649,0
            43.33937265,136.3041111,0
            43.28761728,136.3607344,0
            43.28290578,136.4256149,0
            43.19931456,136.5619005,0
            43.16005664,136.6680891,0
            43.13490398,136.7087921,0
            43.09631098,136.827357,0
            43.08789932,136.8408689,0
            43.02055051,136.9488336,0
            42.97162035,137.0549914,0
            42.94548648,137.0826639,0
            42.92096016,137.1356031,0
            42.90486401,137.1750921,0
            42.86326058,137.254609,0
            42.82931043,137.3080434,0
            42.813112,137.3473567,0
            42.76443493,137.465162,0
            42.72255702,137.5441887,0
            42.68916529,137.6098464,0
            42.67357067,137.6614972,0
            42.66502518,137.6747475,0
            42.63303155,137.7653755,0
            42.61809785,137.8294739,0
            42.59234338,137.8690563,0
            42.56729809,137.9211427,0
            42.54292861,137.9857053,0
            42.51055266,138.0758173,0
            42.46741826,138.1414277,0
            42.43284207,138.1938281,0
            42.40753466,138.2455556,0
            42.3642122,138.3108998,0
            42.3227894,138.4135388,0
            42.30670656,138.4645182,0
            42.23022401,138.6188859,0
            42.22150238,138.6318697,0
            42.17213652,138.7717796,0
            42.13883911,138.8607314,0
            42.09827939,138.9996108,0
            42.05645177,139.1135538,0
            42.01504432,139.2397238,0
            42.00611814,139.2525351,0
            41.97335531,139.3656656,0
            41.96498452,139.3908108,0
            41.92112611,139.467196,0
            41.91225245,139.4800136,0
            41.8870226,139.5553552,0
            41.85322585,139.6557379,0
            41.80807808,139.7071801,0
            41.69024611,139.8356786,0
            41.64635623,139.9237932,0
            41.61009034,139.9623222,0
            41.61956267,139.9781605,0
            41.6518061,139.9904047,0
            41.71518454,140.0070372,0
            41.7346018,140.0329606,0
            41.76978165,140.0622277,0
            41.81198328,140.0655527,0
            41.81398508,140.0962962,0
            41.8143217,140.1118571,0
            41.84646816,140.1186089,0
            41.86946026,140.1124853,0
            41.88028013,140.1275769,0
            41.93162237,140.1313468,0
            41.99741835,140.1166961,0
            42.02172705,140.0956567,0
            42.06126407,140.0665167,0
            42.11029959,140.0227398,0
            42.12388059,139.9888072,0
            42.12948392,139.9275999,0
            42.15821021,139.90551,0
            42.1821266,139.8925201,0
            42.19219355,139.8749534,0
            42.22673638,139.7993239,0
            42.23558451,139.7831821,0
            42.30454022,139.7649168,0
            42.35276029,139.7753114,0
            42.35821833,139.7944424,0
            42.37404533,139.8093826,0
            42.39412647,139.8174155,0
            42.40865809,139.8332264,0
            42.45908174,139.8430906,0
            42.61342259,139.8174958,0
            42.63850389,139.8485138,0
            42.66775332,139.8670993,0
            42.69412048,139.9280602,0
            42.69447232,139.9879213,0
            42.6964346,140.0454351,0
            42.7291465,140.0671154,0
            42.74832806,140.1124924,0
            42.75906196,140.1359253,0
            42.83085501,140.1808965,0
            42.8049048,140.2328089,0
            42.76984051,140.2595123,0
            42.78452339,140.3034296,0
            42.82647796,140.298639,0
            42.88684862,140.364162,0
            42.92174971,140.3847692,0
            42.9587689,140.4346454,0
            43.01792109,140.5183892,0
            43.03277056,140.498834,0
            43.07061287,140.4775319,0
            43.10679164,140.4479027,0
            43.13582601,140.4090654,0
            43.166936,140.3585532,0
            43.20083812,140.3320715,0
            43.23491849,140.3149521,0
            43.26574273,140.3242497,0
            43.30442956,140.3427245,0
            43.34411586,140.3348611,0
            43.34108976,140.4107783,0
            43.34545928,140.4369586,0
            43.3812581,140.4640608,0
            43.37449964,140.5086261,0
            43.33637411,140.5584144,0
            43.30664983,140.6068355,0
            43.29158138,140.6610658,0
            43.27138963,140.65011,0
            43.23775173,140.7776224,0
            43.20372836,140.7920073,0
            43.20533606,140.8413141,0
            43.22766869,140.8490433,0
            43.21900921,140.8808281,0
            43.24801319,141.0177523,0
            43.22446257,141.0310139,0
            43.19392456,141.0381414,0
            43.15512287,141.1600856,0
            43.186915,141.2414333,0
            43.24038766,141.2824293,0
            43.23160256,141.3132186,0
            43.30878559,141.398318,0
            43.3916426,141.4196731,0
            43.43964427,141.4017793,0
            43.49046309,141.3648186,0
            43.52247911,141.3524778,0
            43.56711455,141.372583,0
            43.59307785,141.3778642,0
            43.62794042,141.3495997,0
            43.66689696,141.3444783,0
            43.70798182,141.3266061,0
            43.73939502,141.3301103,0
            43.76723431,141.3548931,0
            43.8056845,141.3709779,0
            43.82676433,141.406576,0
            43.84603373,141.4878468,0
            43.86620947,141.5128333,0
            43.87448651,141.5711698,0
            43.93245247,141.6232632,0
            43.96926707,141.6237177,0
            43.99326649,141.646743,0
            44.06509304,141.659977,0
            44.11603794,141.6541958,0
            44.15219494,141.6486608,0
            44.16626517,141.6543847,0
            44.22463591,141.6522446,0
            44.24023937,141.6552278,0
            44.31575926,141.6440996,0
            44.31943939,141.6625472,0
            44.33308981,141.6772242,0
            44.37099027,141.6891166,0
            44.37893097,141.7058809,0
            44.39647728,141.7083077,0
            44.42243445,141.7378685,0
            44.47789037,141.757686,0
            44.53554128,141.7594739,0
            44.56322309,141.767167,0
            44.57569051,141.780996,0
            44.65276698,141.7888681,0
            44.76093409,141.7723831,0
            44.8287977,141.7544748,0
            44.88545251,141.7309334,0
            44.93770341,141.710225,0
            44.98414208,141.6867003,0
            45.05146982,141.6463527,0
            45.17396569,141.5641498,0
            45.15196501,141.3339588,0
            45.12166467,141.2997784,0
            45.10625045,141.2855156,0
            45.09433018,141.2358476,0
            45.12177909,141.1903239,0
            45.13463351,141.1633114,0
            45.14539141,141.1579341,0
            45.16944071,141.1317111,0
            45.18113252,141.1370911,0
            45.18413719,141.1233597,0
            45.19462371,141.1287556,0
            45.25531408,141.1940479,0
            45.27189105,141.0432536,0
            45.28084613,141.0127977,0
            45.30202058,141.0210044,0
            45.32736685,141.0008625,0
            45.38317055,140.9797295,0
            45.42494955,140.9846997,0
            45.44020634,140.9573403,0
            45.48655311,140.9567164,0
            45.4402624,140.9964103,0
            45.44075003,141.0300695,0
            45.4675996,141.0309839,0
            45.42453596,141.0727624,0
            45.40795471,141.0612647,0
            45.27404179,141.0515838,0
            45.25831971,141.2022873,0
            45.2383438,141.2355899,0
            45.23665813,141.2789068,0
            45.22305274,141.2980521,0
            45.15745597,141.335006,0
            45.1792971,141.5621121,0
            45.23653702,141.5615606,0
            45.26406278,141.5892601,0
            45.27628224,141.6051109,0
            45.29769169,141.6113372,0
            45.31139415,141.6070565,0
            45.3143559,141.6195119,0
            45.34864617,141.6486156,0
            45.36710086,141.6549708,0
            45.39585498,141.631617,0
            45.41953934,141.6304969,0
            45.41929141,141.6857457,0
            45.3984353,141.7142423,0
            45.40309428,141.7392086,0
            45.41601038,141.7439389,0
            45.40622955,141.7715725,0
            45.413438,141.8085288,0
            45.45138342,141.8646994,0
            45.5007683,141.8798937,0
            45.51965978,141.8938402,0
            45.52641705,141.9423212,0
            45.50869333,141.9709527,0
            45.48277999,141.9766431,0
            45.46079931,142.0102994,0
            45.45376074,142.0252865,0
            45.43916063,142.0296116,0
            45.42750735,142.0404712,0
            45.40640108,142.0532093,0
            45.34659581,142.174322,0
            45.27480759,142.249952,0
            45.11187968,142.4351895,0
            45.07588683,142.4804763,0
            45.05830404,142.5066287,0
            45.03902407,142.5150128,0
            45.02902347,142.5388049,0
            44.99711425,142.543602,0
            44.96189149,142.5857793,0
            44.94932596,142.5846245,0
            44.9367548,142.5964815,0
            44.92170556,142.592946,0
            44.89479809,142.619492,0
            44.88916918,142.637172,0
            44.84470925,142.6645542,0
            44.83281179,142.6839845,0
            44.81841017,142.6954514,0
            44.80588223,142.7078038,0
            44.79712049,142.7095554,0
            44.78631797,142.7256226,0
            44.76624835,142.7379585,0
            44.68339992,142.8523397,0
            44.63064117,142.9322196,0
            44.57166699,142.9829116,0
            44.46068879,143.1824626,0
            44.42151164,143.2410148,0
            44.37773042,143.3356038,0
            44.37007805,143.3565567,0
            44.33107857,143.3814962,0
            44.29743953,143.4475934,0
            44.2231649,143.65802,0
            44.17192497,143.8414237,0
            44.13951441,143.9937344,0
            44.13158785,144.0775484,0
            44.13314484,144.1021391,0
            44.11909771,144.1210719,0
            44.10587622,144.2162786,0
            44.11542459,144.2476352,0
            44.09953147,144.2637827,0
            44.03868602,144.2647186,0
            44.02071347,144.2955875,0
            43.98611559,144.3041864,0
            43.95660014,144.3807866,0
            43.92234256,144.618362,0
            43.93515537,144.7829276,0
            43.94986374,144.8018411,0
            43.95575066,144.8239434,0
            43.97549803,144.8435259,0
            43.98615796,144.8752603,0
            44.00734975,144.9109042,0
            44.04704752,144.9333059,0
            44.08211474,144.9974484,0
            44.10264542,145.0052436,0
            44.11206814,145.0352859,0
            44.18319664,145.145711,0
            44.20416614,145.1929918,0
            44.24453582,145.219949,0
            44.28290756,145.2612544,0
            44.30268925,145.2802306,0
            44.34817463,145.3220329,0
            44.34867299,145.3386188,0
            44.33669421,145.3494624,0
            44.32843138,145.3475249,0
            44.31926314,145.3559593,0
            44.30971408,145.3512623,0
            44.29303427,145.3543039,0
            44.26697793,145.3708953,0
            44.24881552,145.363719,0
            44.24244825,145.3549235,0
            44.22150891,145.3490623,0
            44.20352254,145.3387927,0
            44.18436058,145.331658,0
            44.16634478,145.3132656,0
            44.14070219,145.2831227,0
            44.11822477,145.2610212,0
            44.09031765,145.2504613,0
            44.07247012,145.2514458,0
            44.04218266,145.2353346,0
            44.00317661,145.1865042,0
            43.88741153,145.1033015,0
            43.84160727,145.1060516,0
            43.78456865,145.4137069,0
            43.84140587,145.3824093,0
            43.85804041,145.4300292,0
            43.90572118,145.4631268,0
            43.9311388,145.5211455,0
            43.95003129,145.527359,0
            43.96060881,145.5719751,0
            43.98122075,145.5781505,0
            43.97599506,145.6057196,0
            44.01352653,145.6718347,0
            44.03227555,145.6698673,0
            44.05439373,145.7333327,0
            44.10480032,145.7324893,0
            44.17798873,145.8147112,0
            44.25299562,145.8925491,0
            44.31996339,145.986908,0
            44.38225531,145.9965293,0
            44.40522739,146.0255148,0
            44.50068363,146.1009411,0
            44.52116395,146.1675917,0
            44.49600796,146.198564,0
            44.48292831,146.2326127,0
            44.45663496,146.2491254,0
            44.4217947,146.3453187,0
            44.42342776,146.466712,0
            44.45927968,146.5816745,0
            44.37859085,146.5437941,0
            44.45385787,146.8568963,0
            44.46969959,146.863296,0
            44.48055282,146.8650281,0
            44.5098347,146.8813799,0
            44.52271077,146.9194965,0
            44.55325942,146.9526319,0
            44.58627076,146.9240438,0
            44.6373264,146.9446878,0
            44.58812317,146.9645061,0
            44.60996689,147.03258,0
            44.66123418,147.0036491,0
            44.66382339,147.046451,0
            44.64070133,147.0816299,0
            44.65010708,147.1208302,0
            44.7031441,147.1852339,0
            44.75400492,147.1964592,0
            44.77349871,147.1106597,0
            44.81339036,147.0905022,0
            44.83273853,147.1384662,0
            44.79846997,147.1986817,0
            44.81102539,147.2407309,0
            44.86783769,147.2639222,0
            44.89460855,147.3325065,0
            44.9149891,147.3819704,0
            44.96420791,147.4422582,0
            44.98542407,147.4611192,0
            44.99681091,147.5163547,0
            45.08363759,147.5291552,0
            45.11580553,147.4987852,0
            45.12004509,147.5131218,0
            45.11050318,147.5699513,0
            45.0897817,147.5846566,0
            45.08126013,147.6394192,0
            45.1002626,147.6914756,0
            45.14012451,147.6893437,0
            45.17964333,147.7103425,0
            45.20442649,147.72824,0
            45.22384981,147.8611702,0
            45.3835352,147.8428053,0
            45.44968635,147.9344159,0
            45.40649277,147.9856541,0
            45.29485643,148.017488,0
            45.26634463,148.0699646,0
            45.27212081,148.2232205,0
            45.29508818,148.3323527,0
            45.33016316,148.4020281,0
            45.35396922,148.43407,0
            45.42695946,148.4836523,0
            45.50841035,148.6027778,0
            45.55645335,148.665772,0
            45.56252061,148.853691,0
            45.72091411,148.8492088,0
            46.1438399,148.9465295,0
            46.78382492,148.9440061,0
            47.73601499,148.9940764,0
            48.76127926,149.0782669,0
            49.85639902,149.1840583,0
            50.38535257,149.1596842,0
            50.82701844,148.8887287,0
            51.08553428,148.3262376,0
            51.1893983,147.7418328,0
            51.35896854,146.3632364,0
            51.48833024,144.8641205,0
            51.47316027,143.4594437,0
            50.77488783,143.6811928,0
            50.37439148,143.7848923,0
            50.12656404,143.9116233,0
            50.0979647,143.9485789,0
            50.03385273,143.9890689,0
            50.00904122,144.0039647,0
            49.97527466,143.9995206,0
            49.91416946,144.0297849,0
            49.88179528,144.0576093,0
            49.85624559,144.0597977,0
            49.73644937,144.1399787,0
            49.69777625,144.1260575,0
            49.64404938,144.1382769,0
            49.6131009,144.1453135,0
            49.55716988,144.1908341,0
            49.50146902,144.2443291,0
            49.48315405,144.2298103,0
            49.46931631,144.2244687,0
            49.44016862,144.2303739,0
            49.42843896,144.2248888,0
            49.37398176,144.2556729,0
            49.36228536,144.2502071,0
            49.33285543,144.2624788,0
            49.30598396,144.2765705,0
            49.26597715,144.2800417,0
            49.24520939,144.2867527,0
            49.17641287,144.3375651,0
            49.12373312,144.3596294,0
            49.09584038,144.3805044,0
            49.06092116,144.4009857,0
            49.04843731,144.3903806,0
            49.02125769,144.4140864,0
            48.97082535,144.5193658,0
            48.92498968,144.5950024,0
            48.88533995,144.6691811,0
            48.8589936,144.6958244,0
            48.83027528,144.6757643,0
            48.77837317,144.7050898,0
            48.76682744,144.7030997,0
            48.77156446,144.69204,0
            48.75902751,144.679486,0
            48.69815682,144.6891973,0
            48.63527725,144.7551696,0
            48.64023035,144.6735472,0
            48.6853263,144.6679803,0
            48.70823103,144.6477571,0
            48.74934925,144.6569922,0
            48.78965644,144.6430994,0
            48.82105641,144.6115598,0
            48.8373407,144.6034124,0
            48.84749714,144.5841749,0
            48.86639547,144.5778742,0
            48.88630528,144.5645718,0
            48.90072627,144.5401221,0
            48.92922187,144.5174342,0
            48.96415129,144.4611828,0
            48.98462113,144.4458839,0
            49.01284904,144.3988432,0
            49.02976742,144.3362447,0
            49.05813843,144.3109758,0
            49.09351165,144.2665444,0
            49.14051501,144.232133,0
            49.16001632,144.1910385,0
            49.20826033,144.1463476,0
            49.25830488,144.0170747,0
            49.29012374,143.8295883,0
            49.31236509,143.6162577,0
            49.31107398,143.4998872,0
            49.30339902,143.4111716,0
            49.29046848,143.3202213,0
            49.27168839,143.2448777,0
            49.25384156,143.1893454,0
            49.22693568,143.1291805,0
            49.1868839,143.0563685,0
            49.14426317,143.008025,0
            49.10677172,142.9704886,0
            49.09716522,142.9729876,0
            49.08321976,142.9625363,0
            49.05485314,142.9509255,0
            49.04797432,142.9523995,0
            49.02969945,142.9481501,0
            48.99495078,142.9577262,0
            48.97534464,142.9832374,0
            48.93041533,142.9899828,0
            48.91478494,142.983274,0
            48.89809747,142.9830475,0
            48.81942404,142.9187595,0
            48.80360156,142.9079077,0
            48.75866027,142.8701993,0
            48.6796828,142.8182852,0
            48.55597016,142.7595053,0
            48.44858339,142.7161494,0
            48.43877364,142.7145089,0
            48.38329802,142.6896348,0
            48.35459779,142.6721042,0
            48.3142479,142.6622366,0
            48.3088801,142.6510136,0
            48.26888181,142.6372331,0
            48.19027137,142.599314,0
            48.18131458,142.6031161,0
            48.15339914,142.5883558,0
            48.13150732,142.5805215,0
            48.11358659,142.5623432,0
            48.09142555,142.5594507,0
            48.07615492,142.5499749,0
            48.06123728,142.5471341,0
            48.02359183,142.5552268,0
            48.01612981,142.5504779,0
            47.98651544,142.536054,0
            47.95463144,142.5363363,0
            47.89513838,142.5138198,0
            47.85906375,142.5334216,0
            47.82590192,142.5240246,0
            47.72747054,142.551048,0
            47.61495747,142.6035119,0
            47.47907697,142.7184641,0
            47.44551668,142.7621256,0
            47.42539862,142.7937885,0
            47.4128459,142.8482386,0
            47.38750709,142.8785605,0
            47.37168184,142.9201859,0
            47.35509135,142.9466199,0
            47.33852653,142.9484716,0
            47.28875965,142.9787057,0
            47.25421348,143.018433,0
            47.24478086,143.0124519,0
            47.21170974,143.0293597,0
            47.17734134,143.0340013,0
            47.14796308,143.0484962,0
            47.11513527,143.0454265,0
            47.08955639,143.0208477,0
            46.94323312,143.1054437,0
            46.91841245,143.0958966,0
            46.88380451,143.1294468,0
            46.87775354,143.1557339,0
            46.8590801,143.1660241,0
            46.8477401,143.1810732,0
            46.84060906,143.1998326,0
            46.82559626,143.2221778,0
            46.81084281,143.259723,0
            46.79938665,143.3021113,0
            46.79307388,143.3728702,0
            46.80045276,143.4136415,0
            46.80546698,143.4245555,0
            46.81817266,143.4277727,0
            46.83558293,143.4201164,0
            46.85179908,143.4296337,0
            46.84335519,143.4592167,0
            46.82778128,143.4778527,0
            46.81196314,143.4879571,0
            46.80671461,143.4820313,0
            46.77533117,143.4939958,0
            46.76685001,143.489834,0
            46.73329703,143.5020587,0
            46.71543271,143.5169031,0
            46.69611968,143.5116415,0
            46.68492351,143.5047865,0
            46.65548007,143.5065836,0
            46.63450926,143.5376325,0
            46.60309332,143.5218814,0
            46.54773657,143.5486964,0
            46.48216993,143.5647401,0
            46.40858968,143.5839217,0
            46.37805605,143.6246236,0
            46.34360352,143.5786771,0
            46.29310621,143.5744382,0
            46.28349839,143.5377891,0
            46.21103728,143.5123675,0
            46.17526804,143.4738539,0
            46.08639804,143.4830958,0
            46.00477739,143.4027294,0
            46.09330183,143.3840317,0
            46.16469717,143.4136021,0
            46.24987695,143.4027135,0
            46.36669381,143.3388788,0
            46.4255947,143.3186216,0
            46.44273709,143.3378313,0
            46.52109556,143.2874446,0
            46.58556637,143.1841447,0
            46.6058849,143.1372288,0
            46.59187079,143.1152225,0
            46.60542191,142.9984669,0
            46.59928216,142.9732811,0
            46.62412511,142.8905163,0
            46.59960344,142.7922286,0
            46.61727024,142.7597239,0
            46.66167995,142.7452912,0
            46.73295102,142.7183863,0
            46.72428299,142.679345,0
            46.72088208,142.6161633,0
            46.70251182,142.5453796,0
            46.6721795,142.4925186,0
            46.63951696,142.4563972,0
            46.60082904,142.4281066,0
            46.55089332,142.4011822,0
            46.50654639,142.3877113,0
            46.42516293,142.3482084,0
            46.38787854,142.3176018,0
            46.35238488,142.2932863,0
            46.3315622,142.2881099,0
            46.31471074,142.2741928,0
            46.27579208,142.2556964,0
            46.2295273,142.2509863,0
            46.19356936,142.2516204,0
            46.18611622,142.245101,0
            46.14892257,142.2391476,0
            46.12988192,142.2232502,0
            46.11607328,142.2237959,0
            46.10045973,142.206841,0
            46.07736701,142.1940687,0
            46.06780454,142.200792,0
            46.05646771,142.1910918,0
            46.02473209,142.1871847,0
            46.01213734,142.1820706,0
            45.99869549,142.1240085,0
            45.97624974,142.0958004,0
            45.88784495,142.0802206,0
            45.92370469,142.0377334,0
            45.97442346,141.9909479,0
            46.01095759,141.9654745,0
            46.04615269,141.913123,0
            46.06144185,141.9238522,0
            46.0989465,141.9259118,0
            46.1279559,141.9198382,0
            46.15506657,141.9110317,0
            46.2746838,141.8859536,0
            46.31238497,141.8805956,0
            46.39421334,141.8539523,0
            46.48433188,141.815706,0
            46.5536691,141.8026319,0
            46.56264285,141.8154549,0
            46.60185111,141.8033834,0
            46.61355786,141.8305253,0
            46.62955121,141.8469553,0
            46.68041067,141.8437712,0
            46.8681235,141.9520054,0
            46.90267359,141.9739028,0
            46.90269195,141.9870529,0
            46.9496886,142.005154,0
            46.97412174,142.0070124,0
            46.97876649,142.0154935,0
            47.01452618,142.0273887,0
            47.03398148,142.0248277,0
            47.05596939,142.0417351,0
            47.07996465,142.0549592,0
            47.10660782,142.0542989,0
            47.16914663,142.0557176,0
            47.18065652,142.046528,0
            47.192804,142.051106,0
            47.23758772,142.0274071,0
            47.2992721,141.9603891,0
            47.35138243,141.9849538,0
            47.52042365,141.9571642,0
            47.54580941,141.9645102,0
            47.57840742,141.9559621,0
            47.59510479,141.9641549,0
            47.61959853,141.9599507,0
            47.63372064,141.9771583,0
            47.65656014,141.9886826,0
            47.67258803,142.0037237,0
            47.70302266,142.0019156,0
            47.72972967,142.0301538,0
            47.76555648,142.0476651,0
            47.79726568,142.0767336,0
            47.86409846,142.0869566,0
            47.9515895,142.1880171,0
            47.98141275,142.1981503,0
            48.00470158,142.185407,0
            48.06418239,142.1757989,0
            48.21251428,142.1577262,0
            48.23667804,142.1467672,0
            48.27820635,142.1490967,0
            48.31794514,142.1428869,0
            48.40064886,142.0897605,0
            48.44582554,142.0546302,0
            48.49723685,142.0087839,0
            48.5216283,141.9861461,0
            48.54203514,141.9667668,0
            48.57355723,141.9413514,0
            48.60394901,141.9175787,0
            48.64412903,141.8898217,0
            48.6649921,141.8791206,0
            48.67903696,141.8681048,0
            48.68565554,141.8706621,0
            48.71268254,141.8621491,0
            48.73680576,141.8577653,0
            48.74472895,141.8507571,0
            48.78035112,141.8435453,0
            48.79560891,141.8561902,0
            48.80427413,141.8681825,0
            48.82212095,141.8827422,0
            48.84429483,141.913332,0
            48.84315528,141.9283735,0
            48.8725823,141.9744337,0
            48.91414888,141.9584853,0
            48.92464214,141.9625785,0
            48.94049669,141.9964949,0
            49.03300255,142.0105688,0
            49.04698375,142.0233929,0
            49.07480993,142.0250522,0
            49.08839769,142.0373148,0
            49.12974532,142.0239183,0
            49.15226163,142.0287744,0
            49.16776402,142.0627371,0
            49.19500273,142.0633674,0
            49.218396,142.084202,0
            49.28205495,142.0605196,0
            49.38457631,142.0598656,0
            49.44123485,142.0976993,0
            49.47687954,142.1276337,0
            49.56690116,142.1401949,0
            49.62174119,142.1301744,0
            49.64719914,142.1448322,0
            49.79631377,142.1573828,0
            49.88650482,142.130866,0
            49.90921218,142.1408151,0
            49.9491107,142.1310955,0
            49.97101969,142.1469481,0
            50.01043254,142.1487305,0
            50.02608267,142.1426706,0
            50.04081936,142.1615311,0
            50.14917901,142.1609672,0
            50.365369,142.1151863,0
            50.49314877,142.0201154,0
            50.90897976,142.1030201,0
            51.10450456,142.2301603,0
            51.30591628,142.1090012,0
            50.62405121,140.5180355,0
            50.45715502,140.5378036,0
            50.28027006,140.5233816,0
            50.14463454,140.549015,0
            50.08925226,140.6914986,0
            50.08173371,140.6700572,0
            50.07353917,140.6640661,0
		</coordinates>
	</polygon>
	<polygon id="StraitOfTsugaru"  fillValue="0.5">
		<coordinates>
            41.87521418,139.6232443,0
            43.88114361,135.5554317,0
            37.37163964,136.7477483,0
            37.56351833,137.3159409,0
            37.24635444,137.2943826,0
            37.18026474,137.0508949,0
            36.83637618,137.0888562,0
            36.77989695,137.3015275,0
            36.92379328,137.3892709,0
            37.0922748,137.8949412,0
            37.29015359,138.3750041,0
            37.60597872,138.7589956,0
            37.80446174,138.7949345,0
            37.96716382,139.0916057,0
            38.07013718,139.3278593,0
            38.33402095,139.4258319,0
            38.64730146,139.5962924,0
            38.82934278,139.7703946,0
            39.28749769,139.8983959,0
            39.50055563,140.0212036,0
            39.85874921,139.9746336,0
            39.84792884,139.7712648,0
            40.00942392,139.6509308,0
            39.9691756,139.8728017,0
            40.32292883,140.0386989,0
            40.42801083,139.919692,0
            40.53382342,139.9068713,0
            40.59840324,139.8304405,0
            40.77353048,140.0244762,0
            40.77087217,140.2530241,0
            41.08053096,140.3090319,0
            41.15276292,140.2468049,0
            41.14542383,140.3104404,0
            41.26715403,140.3355771,0
            41.25913511,140.3708398,0
            41.23422225,140.4114577,0
            41.19415773,140.4653439,0
            41.20408121,140.4963243,0
            41.23276034,140.5202603,0
            41.22882021,140.60233,0
            41.19030777,140.6395292,0
            41.14941719,140.6514532,0
            41.1018971,140.64536,0
            41.00830983,140.6627536,0
            40.93179674,140.6774557,0
            40.8626429,140.7072248,0
            40.84946753,140.744454,0
            40.84742747,140.7921217,0
            40.88753585,140.8291994,0
            40.95722496,140.8292127,0
            41.02958908,140.8613812,0
            41.01099576,140.9433564,0
            40.94531087,141.0032834,0
            40.93166617,141.0488209,0
            40.87932737,141.1233888,0
            40.92545353,141.1856794,0
            41.01142822,141.2216442,0
            41.07742379,141.2488457,0
            41.10791024,141.2576013,0
            41.18046145,141.2602839,0
            41.23531508,141.217951,0
            41.26181811,141.1798208,0
            41.23210356,141.1665245,0
            41.20575346,141.1255076,0
            41.20285668,141.0972468,0
            41.17761482,141.0643018,0
            41.1760267,141.0209663,0
            41.19038302,140.9969663,0
            41.16812117,140.9391658,0
            41.11138404,140.8134262,0
            41.15282628,140.7518331,0
            41.19357233,140.7589961,0
            41.25717038,140.7745088,0
            41.30661476,140.7912999,0
            41.353902,140.8071572,0
            41.38571994,140.8213099,0
            41.42877958,140.8351243,0
            41.45919822,140.8563873,0
            41.48604613,140.8836757,0
            41.50968909,140.8855319,0
            41.54139557,140.8861608,0
            41.55557578,140.9086146,0
            41.50945237,140.9661689,0
            41.49159893,141.0084791,0
            41.48602697,141.0751012,0
            41.46892541,141.114602,0
            41.43677105,141.1577585,0
            41.42040894,141.1944352,0
            41.3959567,141.2076477,0
            41.38349257,141.2423803,0
            41.36526824,141.2846538,0
            41.37594987,141.3402121,0
            41.40084558,141.3828487,0
            41.44695825,141.448367,0
            41.44262189,141.4830691,0
            41.40085274,141.4836242,0
            41.35677028,141.4681897,0
            41.32453929,141.4605974,0
            41.30563013,141.4538133,0
            41.28358421,141.4461211,0
            41.25840744,141.4375398,0
            41.2270647,141.4285037,0
            41.19884973,141.4203822,0
            41.15416226,141.4106067,0
            41.09932326,141.4145285,0
            41.04752116,141.4058195,0
            41.01352153,141.4026593,0
            40.95820725,141.4125299,0
            40.91635572,141.4169853,0
            40.85158595,141.4149519,0
            40.76367222,141.4212717,0
            40.67626608,141.4413656,0
            40.62480948,141.4634428,0
            40.55286486,141.5080123,0
            40.53450432,141.5416014,0
            40.54841945,141.5608317,0
            40.54191778,141.5878545,0
            40.51427962,141.6146149,0
            40.49894319,141.65596,0
            40.47500931,141.6675052,0
            40.40530408,141.7442253,0
            40.34977049,141.7814188,0
            40.30349978,141.8107667,0
            40.25237149,141.8423895,0
            40.19479363,141.8336982,0
            40.13893996,141.8823414,0
            40.11240879,141.8441869,0
            40.07175422,141.8508984,0
            40.05337164,141.8898414,0
            40.01581272,141.9160207,0
            40.01826289,141.9449817,0
            39.94421967,141.9764278,0
            39.92939311,141.9482504,0
            39.87566307,141.9840333,0
            39.82953898,141.9988619,0
            39.78454536,142.0010866,0
            39.64416789,141.9964654,0
            39.65908901,142.0218337,0
            39.58491691,142.0416091,0
            39.58077638,142.0723116,0
            39.51197674,142.0683648,0
            39.51534666,142.0320487,0
            39.48546811,142.0207573,0
            39.48411608,142.0554222,0
            39.40980876,142.0416962,0
            39.38245497,141.9563078,0
            39.34452427,141.9620416,0
            39.35650681,141.9914177,0
            39.29241594,141.9704268,0
            39.28911638,141.938925,0
            39.25091173,141.9407428,0
            39.24725761,141.9743819,0
            39.18674092,141.9219994,0
            39.16198384,141.9346292,0
            39.13947749,141.8824141,0
            39.10617106,141.9450824,0
            39.01043413,141.8354537,0
            39.00526486,141.7722089,0
            38.91782445,141.7212917,0
            38.99566766,141.6392242,0
            38.85480691,141.6854196,0
            38.78032128,141.5206614,0
            38.73790862,141.5780432,0
            38.68479486,141.569012,0
            38.69986255,141.5340373,0
            38.65501038,141.4988234,0
            38.63303736,141.5372647,0
            38.6017054,141.5319129,0
            38.56645408,141.479333,0
            38.56751635,141.5393664,0
            38.42109397,141.5373974,0
            38.41234259,141.5644069,0
            38.43442063,141.5866714,0
            38.43432488,141.6124992,0
            38.37267722,141.6145834,0
            38.39213276,141.5581458,0
            38.36809867,141.5407969,0
            38.32086433,141.5491357,0
            38.32364892,141.5810955,0
            38.26863864,141.6016262,0
            38.25329063,141.5794346,0
            38.28576837,141.5425788,0
            38.26146059,141.5365373,0
            38.23025243,141.5068376,0
            38.28494799,141.3962361,0
            38.32782857,141.3963841,0
            38.38110488,141.4083963,0
            38.36842165,141.3757761,0
            38.39170462,141.3135887,0
            38.37782818,141.280948,0
            38.38732048,141.2482599,0
            38.362903,141.1753955,0
            38.29761412,141.203186,0
            38.31125056,141.0956718,0
            38.28132343,141.1061453,0
            38.27612584,141.0796183,0
            38.24070855,141.0657086,0
            38.2487758,141.0257122,0
            38.11127801,140.9481077,0
            37.97998094,140.9367841,0
            37.8374175,140.9606936,0
            37.74246754,141.0411646,0
            37.46766701,141.0746829,0
            37.12865733,141.0081691,0
            37.02262756,141.0015158,0
            36.93423041,141.011612,0
            36.89781257,140.8230993,0
            36.81147464,140.8145401,0
            36.76788947,140.7699277,0
            36.63800598,140.7258413,0
            36.42119917,140.6075865,0
            36.34876721,140.6435471,0
            36.25347419,140.580526,0
            36.16600189,140.5983049,0
            35.94074826,140.7234188,0
            35.71480589,140.8745863,0
            35.50382075,142.3296831,0
            35.68767415,144.2064744,0
            36.07694973,145.509115,0
            36.95154263,146.9377959,0
            37.9403336,148.5253065,0
            38.85776381,149.4283803,0
            39.73579209,149.9251539,0
            41.20356362,150.6063536,0
            42.18526322,150.6898046,0
            42.92022525,150.4579075,0
            43.6525572,150.0940761,0
            44.28692206,149.6882329,0
            44.76766016,149.4092107,0
            45.23442494,149.133975,0
            45.49436194,148.9054185,0
            45.45567181,148.8225934,0
            45.41953188,148.8961533,0
            45.33362673,148.8558626,0
            45.33076897,148.8044129,0
            45.31667643,148.780636,0
            45.3267545,148.7426131,0
            45.32084337,148.6279224,0
            45.29961686,148.5590752,0
            45.27016009,148.5116108,0
            45.25438951,148.5033799,0
            45.24560828,148.4351531,0
            45.22483541,148.4025133,0
            45.21143948,148.3149928,0
            45.18943426,148.2807493,0
            45.1725529,148.2328903,0
            45.14534714,148.2079805,0
            45.13170794,148.1602186,0
            45.10609899,148.1022236,0
            45.06702084,148.0644809,0
            45.05492013,148.0438461,0
            44.99733934,147.9828469,0
            44.95453582,147.9169284,0
            44.94088741,147.7765153,0
            44.99513687,147.6872035,0
            44.94910925,147.6247827,0
            44.91923632,147.6635966,0
            44.86856542,147.6284698,0
            44.81176654,147.5578615,0
            44.77523705,147.493838,0
            44.74655132,147.4056562,0
            44.71828404,147.3738037,0
            44.70657528,147.336718,0
            44.67085198,147.3158939,0
            44.65297392,147.2866981,0
            44.60436447,147.2620716,0
            44.56689403,147.2159752,0
            44.55218237,147.1478704,0
            44.5615945,147.1055403,0
            44.54345869,147.0690364,0
            44.52799151,147.0475353,0
            44.49308013,147.0151525,0
            44.44895877,146.9952956,0
            44.42335014,146.9564319,0
            44.42306271,146.9103802,0
            44.43948262,146.8573808,0
            44.42450426,146.7904208,0
            44.34812588,146.4876021,0
            44.37233402,146.4439395,0
            44.35526838,146.3892169,0
            44.31933454,146.3714002,0
            44.27316135,146.3016028,0
            44.25865947,146.1205262,0
            44.22226195,146.0643894,0
            44.18238104,146.0493558,0
            44.16373784,145.9802304,0
            44.15171272,145.9699315,0
            44.14861238,145.9453311,0
            44.11545205,145.9091413,0
            44.04747583,145.8655703,0
            44.01549722,145.8690858,0
            44.02899697,145.8345783,0
            44.00557605,145.8106818,0
            43.9290406,145.7830743,0
            43.91931038,145.7503949,0
            43.89416321,145.6732665,0
            43.8990871,145.6561573,0
            43.87119491,145.6137431,0
            43.83591149,145.586461,0
            43.65217609,145.5505683,0
            43.64613974,145.5310842,0
            43.72756717,145.5395198,0
            43.72028664,145.4529193,0
            43.71324775,145.4385036,0
            43.72599044,145.4174611,0
            43.78448698,145.4148514,0
            43.79906461,145.33409,0
            43.81251267,145.2650292,0
            43.82312602,145.2050476,0
            43.84178056,145.1035339,0
            43.80340985,145.0861091,0
            43.75907782,145.0797133,0
            43.72088386,145.1145761,0
            43.67149385,145.1384191,0
            43.64844284,145.1509137,0
            43.626199,145.2439915,0
            43.61409622,145.2967341,0
            43.60116402,145.3418325,0
            43.56748953,145.3585825,0
            43.53538293,145.3345957,0
            43.53561301,145.2663362,0
            43.49965678,145.2684835,0
            43.45094943,145.2859904,0
            43.41290628,145.302977,0
            43.38134746,145.3148999,0
            43.35244353,145.3394748,0
            43.30828008,145.4065995,0
            43.28608921,145.4865796,0
            43.34543516,145.5670507,0
            43.36786296,145.633353,0
            43.3891124,145.672527,0
            43.4032274,145.7544473,0
            43.39527027,145.8227774,0
            43.44642105,145.8454522,0
            43.47128496,145.8524319,0
            43.48353436,145.9472962,0
            43.45762371,145.9683428,0
            43.45507892,146.0701174,0
            43.46549771,146.0914486,0
            43.53014209,146.0562641,0
            43.541025,146.0853883,0
            43.55382687,146.1288636,0
            43.5394207,146.1835098,0
            43.60779887,146.2717479,0
            43.64802623,146.2693149,0
            43.6586587,146.3185601,0
            43.64810562,146.3532171,0
            43.6490996,146.4433005,0
            43.6503062,146.5097522,0
            43.67236686,146.561612,0
            43.70597868,146.6069038,0
            43.75007902,146.581973,0
            43.8092748,146.5916651,0
            43.82778384,146.6299746,0
            43.8324136,146.6749107,0
            43.85926375,146.7431497,0
            43.89207272,146.792659,0
            43.89395533,146.8475778,0
            43.8610767,146.8979677,0
            43.84738231,146.9332236,0
            43.80151296,146.9131377,0
            43.77751859,146.8501774,0
            43.74507689,146.8143602,0
            43.72932042,146.7272515,0
            43.69471567,146.6554644,0
            43.69576941,146.6243442,0
            43.66715222,146.5853596,0
            43.63974768,146.52022,0
            43.63719871,146.3655828,0
            43.60988254,146.3644776,0
            43.60874302,146.2930563,0
            43.53798539,146.211963,0
            43.5057992,146.2118383,0
            43.48111291,146.2077097,0
            43.44014651,146.1988881,0
            43.40629527,146.1925094,0
            43.35558868,146.0178474,0
            43.36034149,145.8164233,0
            43.32027419,145.692046,0
            43.29640845,145.6795288,0
            43.31578605,145.6556876,0
            43.31202274,145.622868,0
            43.24519426,145.5683043,0
            43.24758041,145.6201273,0
            43.20014321,145.6142825,0
            43.16533728,145.5260435,0
            43.15487169,145.4959195,0
            43.18410899,145.4833478,0
            43.18120378,145.3808852,0
            43.16454773,145.3155782,0
            43.15882751,145.2566509,0
            43.14184449,145.2298547,0
            43.13395845,145.1960034,0
            43.14562847,145.1637874,0
            43.13961252,145.1427003,0
            43.11952011,145.1150095,0
            43.08459831,145.1177274,0
            43.08501755,145.165079,0
            43.0772317,145.1815737,0
            43.05122464,145.1264583,0
            43.02592735,145.0351104,0
            42.99857206,145.0264238,0
            42.97928309,144.9742243,0
            42.98146947,144.8826491,0
            43.0137036,144.8339123,0
            43.05383904,144.7978742,0
            43.03159875,144.7600406,0
            43.00812373,144.7373352,0
            42.97735657,144.7267022,0
            42.95867236,144.7520908,0
            42.93965371,144.7885661,0
            42.93064971,144.7837019,0
            42.93532584,144.6843159,0
            42.94898265,144.624661,0
            42.94679201,144.5685842,0
            42.94318724,144.5072994,0
            42.93666172,144.4992016,0
            42.93794632,144.4455961,0
            42.96691942,144.3627574,0
            42.98942053,144.3446584,0
            42.99945824,144.2984057,0
            42.99456695,144.2317565,0
            42.98071001,144.1728824,0
            42.94980716,144.101935,0
            42.94457331,144.0767559,0
            42.92444212,144.0298999,0
            42.89923983,143.9813443,0
            42.87344775,143.9374689,0
            42.8385928,143.8809989,0
            42.80001875,143.8317965,0
            42.77199902,143.792874,0
            42.74568702,143.7549434,0
            42.71222529,143.7087764,0
            42.68767112,143.6729945,0
            42.66485216,143.6381708,0
            42.62547296,143.5916508,0
            42.58546251,143.5532234,0
            42.55380105,143.516698,0
            42.5321962,143.4979895,0
            42.4939415,143.4516956,0
            42.41971574,143.3960945,0
            42.30949597,143.3312973,0
            42.30091292,143.3431869,0
            42.27287803,143.3220352,0
            42.2330829,143.3215393,0
            42.19439843,143.3451195,0
            42.13330506,143.323439,0
            42.11661817,143.3253694,0
            42.08163962,143.3134051,0
            42.04863451,143.3129559,0
            42.02543962,143.2904541,0
            41.99801407,143.2600597,0
            41.94719068,143.2441893,0
            41.91882056,143.2492103,0
            41.95079607,143.201778,0
            41.97928215,143.1598871,0
            42.0211627,143.1331326,0
            42.04798788,143.0855076,0
            42.07269386,143.0154945,0
            42.11470208,142.9542952,0
            42.12689786,142.8941333,0
            42.13271435,142.8414634,0
            42.14926865,142.7916669,0
            42.17067005,142.7588417,0
            42.18045255,142.7189595,0
            42.18913291,142.6715302,0
            42.22146586,142.6245058,0
            42.25906146,142.518724,0
            42.26141514,142.4898227,0
            42.30223389,142.4416939,0
            42.30676571,142.3998796,0
            42.33414058,142.3559421,0
            42.3530995,142.3119277,0
            42.40321417,142.2367659,0
            42.44239287,142.1926409,0
            42.46269982,142.1290192,0
            42.46581339,142.0779198,0
            42.48067581,142.0260851,0
            42.53559922,141.9442768,0
            42.57215515,141.9003916,0
            42.59879415,141.824031,0
            42.59675855,141.7972391,0
            42.61230246,141.7722475,0
            42.62306777,141.7174514,0
            42.62595067,141.6654578,0
            42.62348292,141.6252005,0
            42.61512587,141.613704,0
            42.6219359,141.6051189,0
            42.60794176,141.5208326,0
            42.58124379,141.445821,0
            42.55808829,141.3974122,0
            42.5284491,141.3381534,0
            42.49360005,141.2763952,0
            42.44685334,141.2063915,0
            42.44476086,141.1805056,0
            42.41779085,141.1321915,0
            42.36086234,141.060623,0
            42.2967423,141.0019594,0
            42.31194967,140.9438062,0
            42.36382773,140.9146598,0
            42.45620208,140.8631579,0
            42.49711178,140.7789555,0
            42.53619586,140.7694651,0
            42.5809094,140.7015227,0
            42.5833317,140.6714969,0
            42.58176475,140.6387313,0
            42.57187261,140.6106526,0
            42.57317663,140.5968977,0
            42.56320457,140.5824019,0
            42.5847295,140.535814,0
            42.58750752,140.5175863,0
            42.58063898,140.5102223,0
            42.581937,140.4918265,0
            42.58595739,140.4729953,0
            42.55449891,140.4294161,0
            42.48321532,140.3631576,0
            42.39069635,140.3080798,0
            42.3151195,140.2807104,0
            42.25047777,140.2958046,0
            42.22933319,140.3483404,0
            42.225313,140.3838212,0
            42.1966221,140.4323104,0
            42.17896416,140.4596461,0
            42.11781214,140.5524893,0
            42.13369359,140.6588675,0
            42.1278793,140.6855114,0
            42.14235117,140.7097262,0
            42.11728092,140.7632868,0
            42.08410467,140.7832146,0
            42.07657317,140.8076598,0
            42.04950821,140.8196434,0
            42.00225924,140.8934458,0
            41.97111659,140.9276193,0
            41.92556505,140.9639278,0
            41.90925685,141.0110252,0
            41.89781142,141.0878071,0
            41.86499155,141.1612068,0
            41.83440102,141.1635598,0
            41.80547254,141.2058707,0
            41.78239681,141.1712631,0
            41.76942714,141.1179925,0
            41.7479401,141.0949416,0
            41.71576163,141.0711748,0
            41.7016449,141.0137063,0
            41.69711836,140.9612429,0
            41.73804807,140.9131177,0
            41.74403139,140.8788138,0
            41.75037458,140.8279107,0
            41.74776713,140.7548985,0
            41.74486618,140.715823,0
            41.78782682,140.7053331,0
            41.80697322,140.6594697,0
            41.72470003,140.5996362,0
            41.68278426,140.5405736,0
            41.67713898,140.4770917,0
            41.65399116,140.456894,0
            41.60184123,140.44614,0
            41.5624792,140.4521339,0
            41.5209588,140.4320377,0
            41.50284631,140.3997301,0
            41.48718682,140.345044,0
            41.46120803,140.2753421,0
            41.43202968,140.2490154,0
            41.39294658,140.2123428,0
            41.38878583,140.1868056,0
            41.42202544,140.1219317,0
            41.41585861,140.0752142,0
            41.45260712,140.0288286,0
            41.49539609,140.00981,0
            41.54748123,139.9771168,0
            41.61685034,139.9732128,0
		</coordinates>
	</polygon>
	
</kml>
